# Supplementary material for: Identification of Biomarkers Related to Metabolically Unhealthy Obesity in Korean Obese Adolescents: A Cross-Sectional Study
Source: Children (Basel). 2023 Feb 8;10(2):322. doi: 10.3390/children10020322 (PMC9955165; doi:10.3390/children10020322)
Supplement: Supplementary file 1 [file children-10-00322-s001.zip]

Archive with 1 entries (1 files):
- children-2152913-supplementary.pdf
